# Supplementary material for: Loss of PTEN-Induced Kinase 1 Regulates Oncogenic Ras-Driven Tumor Growth By Inhibiting Mitochondrial Fission
Source: Front Oncol. 2022 May 5;12:893396. doi: 10.3389/fonc.2022.893396 (PMC9117651; doi:10.3389/fonc.2022.893396)
Supplement: Supplementary file 2 [file Table_1.xlsx]

## Sheet: Sheet1
Oligonucleotides	Sequence (5' --> 3')	Use
SV40 LT-fw	TGCCTGGAACGCAGTGAGTTTT	Real-time reverse-transcription PCR
SV40 LT-rev	AACTCAGCCACAGGTCTGTACCAA	Real-time reverse-transcription PCR
mouse 18S rRNA-fw	GCCGCTAGAGGTGAAATTCTT	Real-time reverse-transcription PCR
mouse 18S rRNA-rev	CGTCTTCGAACCTCCGACT	Real-time reverse-transcription PCR
human β-actin-fw	GCATGGGTCAGAAGGATTCCTATGT	PCR with total cellular cDNA, agarose gel analysis
human β-actin-rev	CGGTGAGGATCTTCATGAGGTAGTC	PCR with total cellular cDNA, agarose gel analysis
primer-fw1 (human PINK1)	TGCTGCGCTTCACGGGCAA	PCR with total cellular cDNA, agarose gel analysis
primer-fw2 (human PINK1)	TCGGGCTCGGGCTCCCTAAC	PCR with total cellular cDNA, agarose gel analysis
primer-rev1 (human PINK1)	GCCCTTACCAATGGACTGCCCTATCAGATAC	PCR with total cellular cDNA, agarose gel analysis
K-ras(G12D)-fw (SalI)	AGCGTCGACCGCCATGACTGAATATAAACTTGTGGTAGTTGGAGCTGATGGCGTAG	Construction of SFG-K-rasG12D retroviral vector
K-ras-rev (BamHI)	AGCGGATCCTTACATAATTACACACTTTGTCTTTGACTTC	Construction of SFG-K-rasG12D retroviral vector
SV40LT-fw2	GCACCATGGATAAAGTTTTAAACAGAGAGGAATCTTTGCAGC	Construction of SFG-SV40LT retroviral vector
SV40LT-rev2	GCACCATGGTTATGTTTCAGGTTCAGGGGGAGGTGT	Construction of SFG-SV40LT retroviral vector
PINK1-fw #1	GACCTCGAGAATTCGCCACCATGG	Construction of pLVSIN-CMV-PINK1 lentiviral vector
PINK1-rev	ACCGGTGGATCCTCACAGGGCTGCC	Construction of pLVSIN-CMV-PINK1 lentiviral vector
BsaI PINK1 sgRNA-sense	CCGGCCGCTTCTTCCGCCAGTCGG	PINK1 target site 1, cloning into BsaI site of CRISPR-Cas9 plasmid
BsaI PINK1 sgRNA-antisense	AAACCCGACTGGCGGAAGAAGCGG	PINK1 target site 1, cloning into BsaI site of CRISPR-Cas9 plasmid
BbsI PINK1 sgRNA-sense	CACCGGCCTCATCGAGGAAAAACAGG	PINK1 target site 2, cloning into BbsI site of CRISPR-Cas9 plasmid
BbsI PINK1 sgRNA-antisense	AAACCCTGTTTTTCCTCGATGAGGCC	PINK1 target site 2, cloning into BbsI site of CRISPR-Cas9 plasmid
siDRP1-1	GCTACTTTACTCCAACTTATT	Transfection HCT116
siDRP1-2	CGAGATTGTGAGGTTATTGAA	Transfection HCT116
PINK1-KO screen-fw	GCAAGCCCTCCACGTGGGTCCAAAGT	Identification of HCT-116 clones with PINK1 gene deletions
PINK1-KO screen-rev	CTGCGACAGGAGCTGTAATCGGCAACAT	Identification of HCT-116 clones with PINK1 gene deletions
