# Supplementary material for: Loss of PTEN-Induced Kinase 1 Regulates Oncogenic Ras-Driven Tumor Growth By Inhibiting Mitochondrial Fission
Source: Front Oncol. 2022 May 5;12:893396. doi: 10.3389/fonc.2022.893396 (PMC9117651; doi:10.3389/fonc.2022.893396)
Supplement: Supplementary file 3 [file Table_2.xlsx]

## Sheet: Sheet1
Primary antibodies	Source	Use
rabbit anti-Ras	Abcam 52939	Western blot
mouse anti-β-actin	Sigma A5441	Western blot
rabbit anti-β-actin	ABclonal AC026	Western blot
rabbit anti-PINK1	Cell Signaling 6946	Western blot
rabbit anti-LRP130	Santa Cruz sc-66845	Immunocytochemistry
rabbit anti-Drp1	Cell Signaling 8570	Flow cytometry and Western blot
rabbit anti-pDrp1 (Ser616)	Cell Signaling 4494	Flow cytometry and Western blot
rabbit anti-p21Cip	Abcam 188224	Western blot
rabbit anti-p16INK4a	Abcam 211542	Western blot
rabbit anti-Drp1	ABclonal A2586	Western blot
rabbit anti-pDrp1 (Ser616)	ABclonal AP0849	Western blot
mouse anti-Ki-67	Cell Signaling 9449	Immunohistochemistry
rabbit anti-p53	ABclonal A19585	Western blot
rabbit anti-pDrp1 (Ser637)	Cell Signaling 4867	Western blot
rabbit anti-Ras(G12D)	Abcam 289373	Immunohistochemistry
Secondary antibodies	Source	Use
HRP-conjugated goat anti-rabbit IgG	ABclonal AS014	Western blot
HRP-conjugated goat anti-mouse IgG	ABclonal AS003	Western blot
IRDye 680RD donkey anti-mouse IgG (H+L)	Li-COR Bioscience 925-68072	Western blot
IRDye 800CW donkey anti-rabbit IgG (H+L)	Li-COR Bioscience 925-32213	Western blot
Cy3-conjugated donkey anti-rabbit IgG (H+L)	Jackson ImmunoResearch	Flow cytometry, immunocytochemistry
